# Supplementary material for: Glyphosate and phosphate treatments in soil differentially affect crop microbiomes depending on species, tissue and growth stage
Source: Sci Rep. 2025 Jul 15;15:25502. doi: 10.1038/s41598-025-11430-y (PMC12263844; doi:10.1038/s41598-025-11430-y)
Supplement: Supplementary file 1 — Supplementary Material 1 [file 41598_2025_11430_MOESM1_ESM.xlsx]

## Sheet: Shannon indices
Sampletype	Treatment	Replicate plot	Shannon
Faba bean Leaf Early	C	1	3.48699
Faba bean Leaf Early	C	2	3.83641
Faba bean Leaf Early	C	3	3.30863
Faba bean Leaf Early	C	4	3.56949
Faba bean Leaf Early	C	5	3.29586
Faba bean Leaf Early	C	6	3.17968
Faba bean Leaf Early	C	8	3.5826
Faba bean Leaf Early	C	9	3.44614
Faba bean Leaf Early	C	10	3.79732
Faba bean Leaf Early	C	11	3.35237
Faba bean Leaf Early	G	1	3.73675
Faba bean Leaf Early	G	2	4.29157
Faba bean Leaf Early	G	3	2.7458
Faba bean Leaf Early	G	4	4.02392
Faba bean Leaf Early	G	5	3.83704
Faba bean Leaf Early	G	8	3.55009
Faba bean Leaf Early	G	9	4.09485
Faba bean Leaf Early	G	11	4.24852
Faba bean Leaf Early	GP	1	3.90378
Faba bean Leaf Early	GP	2	3.38701
Faba bean Leaf Early	GP	3	2.84726
Faba bean Leaf Early	GP	4	3.19972
Faba bean Leaf Early	GP	5	3.45849
Faba bean Leaf Early	GP	6	3.32884
Faba bean Leaf Early	GP	8	3.39144
Faba bean Leaf Early	GP	9	4.01318
Faba bean Leaf Early	GP	10	4.48791
Faba bean Leaf Early	GP	11	3.98455
Faba bean Leaf Early	P	1	2.55156
Faba bean Leaf Early	P	2	3.9955
Faba bean Leaf Early	P	3	3.36996
Faba bean Leaf Early	P	4	3.13209
Faba bean Leaf Early	P	5	3.40063
Faba bean Leaf Early	P	6	3.58633
Faba bean Leaf Early	P	8	3.67076
Faba bean Leaf Early	P	9	3.26349
Faba bean Leaf Early	P	10	3.51552
Faba bean Leaf Early	P	11	3.60145
Faba bean Leaf Late	C	1	3.26104
Faba bean Leaf Late	C	2	2.83669
Faba bean Leaf Late	C	3	3.66723
Faba bean Leaf Late	C	4	2.83478
Faba bean Leaf Late	C	5	2.6655
Faba bean Leaf Late	C	6	2.60093
Faba bean Leaf Late	C	8	2.39929
Faba bean Leaf Late	C	9	2.93386
Faba bean Leaf Late	C	10	3.09404
Faba bean Leaf Late	C	11	2.91449
Faba bean Leaf Late	G	1	2.87732
Faba bean Leaf Late	G	2	1.79867
Faba bean Leaf Late	G	3	2.72971
Faba bean Leaf Late	G	4	2.92946
Faba bean Leaf Late	G	5	3.17392
Faba bean Leaf Late	G	6	3.44809
Faba bean Leaf Late	G	8	2.80502
Faba bean Leaf Late	G	9	2.03602
Faba bean Leaf Late	G	10	3.25092
Faba bean Leaf Late	G	11	2.22649
Faba bean Leaf Late	GP	1	2.44831
Faba bean Leaf Late	GP	2	2.95159
Faba bean Leaf Late	GP	3	2.28382
Faba bean Leaf Late	GP	4	2.44424
Faba bean Leaf Late	GP	5	2.82081
Faba bean Leaf Late	GP	6	0.460584
Faba bean Leaf Late	GP	8	0.511814
Faba bean Leaf Late	GP	9	3.17493
Faba bean Leaf Late	GP	10	2.81881
Faba bean Leaf Late	GP	11	0.355152
Faba bean Leaf Late	P	1	2.65693
Faba bean Leaf Late	P	2	2.7045
Faba bean Leaf Late	P	3	2.74692
Faba bean Leaf Late	P	4	2.36498
Faba bean Leaf Late	P	5	2.78353
Faba bean Leaf Late	P	6	2.2996
Faba bean Leaf Late	P	8	1.98573
Faba bean Leaf Late	P	9	2.70349
Faba bean Leaf Late	P	10	3.28863
Faba bean Leaf Late	P	11	2.77502
Faba bean Nodule Early	C	1	0.038509
Faba bean Nodule Early	C	2	0.0221426
Faba bean Nodule Early	C	3	0.253192
Faba bean Nodule Early	C	4	0.501969
Faba bean Nodule Early	C	5	0.0126608
Faba bean Nodule Early	C	6	0.539934
Faba bean Nodule Early	C	8	0.0100757
Faba bean Nodule Early	C	9	0.692727
Faba bean Nodule Early	C	10	0.730167
Faba bean Nodule Early	C	11	0.390199
Faba bean Nodule Early	G	1	0.538161
Faba bean Nodule Early	G	2	0.0705147
Faba bean Nodule Early	G	3	0.705773
Faba bean Nodule Early	G	4	0.686123
Faba bean Nodule Early	G	5	0.648897
Faba bean Nodule Early	G	6	0.0032433
Faba bean Nodule Early	G	8	0.639046
Faba bean Nodule Early	G	9	0.58364
Faba bean Nodule Early	G	10	0.0448622
Faba bean Nodule Early	G	11	0.698019
Faba bean Nodule Early	GP	1	0.0693788
Faba bean Nodule Early	GP	2	0.0363026
Faba bean Nodule Early	GP	3	0.539137
Faba bean Nodule Early	GP	4	0.0326499
Faba bean Nodule Early	GP	5	0.575015
Faba bean Nodule Early	GP	6	0.0198792
Faba bean Nodule Early	GP	8	0.0200763
Faba bean Nodule Early	GP	9	0.496398
Faba bean Nodule Early	GP	10	0.0202849
Faba bean Nodule Early	GP	11	0.033763
Faba bean Nodule Early	P	1	0.727226
Faba bean Nodule Early	P	2	0.478142
Faba bean Nodule Early	P	3	0.712704
Faba bean Nodule Early	P	4	0.597797
Faba bean Nodule Early	P	5	0.0257367
Faba bean Nodule Early	P	6	0.00657653
Faba bean Nodule Early	P	8	0.00455297
Faba bean Nodule Early	P	9	0.0239573
Faba bean Nodule Early	P	10	0.671527
Faba bean Nodule Early	P	11	0.625977
Faba bean Nodule Late	C	1	0.185793
Faba bean Nodule Late	C	2	0.801566
Faba bean Nodule Late	C	3	0.248731
Faba bean Nodule Late	C	4	0.126351
Faba bean Nodule Late	C	5	0.162001
Faba bean Nodule Late	C	6	0.347422
Faba bean Nodule Late	C	8	0.664761
Faba bean Nodule Late	C	9	0.0612951
Faba bean Nodule Late	C	10	0.752125
Faba bean Nodule Late	C	11	0.724133
Faba bean Nodule Late	G	1	0.582066
Faba bean Nodule Late	G	2	0.278562
Faba bean Nodule Late	G	3	0.364914
Faba bean Nodule Late	G	4	0.717661
Faba bean Nodule Late	G	5	0.0340803
Faba bean Nodule Late	G	6	0.2602
Faba bean Nodule Late	G	8	0.71924
Faba bean Nodule Late	G	9	0.0624579
Faba bean Nodule Late	G	10	0.0032958
Faba bean Nodule Late	G	11	0.0839608
Faba bean Nodule Late	GP	1	0.0261411
Faba bean Nodule Late	GP	2	0.71151
Faba bean Nodule Late	GP	3	0.0420423
Faba bean Nodule Late	GP	4	0.0988583
Faba bean Nodule Late	GP	5	0.080818
Faba bean Nodule Late	GP	8	0.0588452
Faba bean Nodule Late	GP	9	0.0971292
Faba bean Nodule Late	GP	10	0.103056
Faba bean Nodule Late	GP	11	0.688993
Faba bean Nodule Late	P	1	0.145569
Faba bean Nodule Late	P	2	0.0303499
Faba bean Nodule Late	P	3	0.03711
Faba bean Nodule Late	P	4	0.0828792
Faba bean Nodule Late	P	5	0.676236
Faba bean Nodule Late	P	6	0.522873
Faba bean Nodule Late	P	8	0.360939
Faba bean Nodule Late	P	9	0.68508
Faba bean Nodule Late	P	10	0.0309251
Faba bean Nodule Late	P	11	0
Faba bean Root Early	C	1	2.57727
Faba bean Root Early	C	2	2.52191
Faba bean Root Early	C	3	1.84717
Faba bean Root Early	C	4	1.47647
Faba bean Root Early	C	5	2.25775
Faba bean Root Early	C	6	2.12301
Faba bean Root Early	C	8	2.60583
Faba bean Root Early	C	9	2.18076
Faba bean Root Early	C	10	1.94904
Faba bean Root Early	C	11	2.64449
Faba bean Root Early	G	1	2.12542
Faba bean Root Early	G	2	2.15441
Faba bean Root Early	G	3	2.67371
Faba bean Root Early	G	4	2.40114
Faba bean Root Early	G	5	1.42521
Faba bean Root Early	G	6	1.89114
Faba bean Root Early	G	8	2.10725
Faba bean Root Early	G	9	2.03249
Faba bean Root Early	G	11	0.886784
Faba bean Root Early	GP	1	2.19705
Faba bean Root Early	GP	2	2.18378
Faba bean Root Early	GP	3	2.26034
Faba bean Root Early	GP	4	2.06761
Faba bean Root Early	GP	5	2.16615
Faba bean Root Early	GP	6	2.05276
Faba bean Root Early	GP	8	1.54606
Faba bean Root Early	GP	9	2.11119
Faba bean Root Early	GP	10	1.99538
Faba bean Root Early	GP	11	3.28524
Faba bean Root Early	P	1	1.96842
Faba bean Root Early	P	2	2.54949
Faba bean Root Early	P	3	2.20641
Faba bean Root Early	P	4	1.67846
Faba bean Root Early	P	5	2.0479
Faba bean Root Early	P	6	1.8939
Faba bean Root Early	P	8	2.14646
Faba bean Root Early	P	9	1.72258
Faba bean Root Early	P	10	1.91571
Faba bean Root Early	P	11	3.12383
Faba bean Root Late	C	1	3.54059
Faba bean Root Late	C	2	3.68455
Faba bean Root Late	C	3	3.3883
Faba bean Root Late	C	4	0.479271
Faba bean Root Late	C	5	3.77852
Faba bean Root Late	C	6	3.50186
Faba bean Root Late	C	8	3.31851
Faba bean Root Late	C	9	3.64017
Faba bean Root Late	C	10	2.80565
Faba bean Root Late	C	11	2.47619
Faba bean Root Late	G	1	3.4573
Faba bean Root Late	G	2	3.51674
Faba bean Root Late	G	3	3.48657
Faba bean Root Late	G	4	3.3494
Faba bean Root Late	G	5	3.91724
Faba bean Root Late	G	6	3.4235
Faba bean Root Late	G	8	2.83416
Faba bean Root Late	G	9	3.43112
Faba bean Root Late	G	11	3.46442
Faba bean Root Late	GP	1	2.65947
Faba bean Root Late	GP	2	2.45579
Faba bean Root Late	GP	3	0.0757336
Faba bean Root Late	GP	4	0.566705
Faba bean Root Late	GP	5	3.45901
Faba bean Root Late	GP	9	2.7534
Faba bean Root Late	GP	10	2.97121
Faba bean Root Late	GP	11	2.0176
Faba bean Root Late	P	1	3.46436
Faba bean Root Late	P	2	2.86266
Faba bean Root Late	P	3	3.13208
Faba bean Root Late	P	4	3.67112
Faba bean Root Late	P	5	3.30991
Faba bean Root Late	P	6	1.14894
Faba bean Root Late	P	8	3.12218
Faba bean Root Late	P	9	3.24955
Faba bean Root Late	P	10	3.24133
Faba bean Root Late	P	11	3.44742
Oat Leaf Early	C	1	3.49902
Oat Leaf Early	C	2	3.35755
Oat Leaf Early	C	3	3.15493
Oat Leaf Early	C	4	3.76659
Oat Leaf Early	C	5	3.38245
Oat Leaf Early	C	6	3.19584
Oat Leaf Early	C	8	3.54971
Oat Leaf Early	C	9	3.88968
Oat Leaf Early	C	10	3.31865
Oat Leaf Early	C	11	4.27664
Oat Leaf Early	G	1	3.10386
Oat Leaf Early	G	2	3.1049
Oat Leaf Early	G	3	2.7098
Oat Leaf Early	G	4	3.10937
Oat Leaf Early	G	5	2.71613
Oat Leaf Early	G	6	2.69073
Oat Leaf Early	G	8	2.81662
Oat Leaf Early	G	9	3.35863
Oat Leaf Early	G	10	2.86009
Oat Leaf Early	G	11	2.81893
Oat Leaf Early	GP	1	3.57044
Oat Leaf Early	GP	2	3.64823
Oat Leaf Early	GP	3	2.03698
Oat Leaf Early	GP	4	4.80284
Oat Leaf Early	GP	5	3.14369
Oat Leaf Early	GP	6	3.2721
Oat Leaf Early	GP	8	3.03939
Oat Leaf Early	GP	9	2.90964
Oat Leaf Early	GP	10	3.03263
Oat Leaf Early	GP	11	3.17691
Oat Leaf Early	P	1	3.22758
Oat Leaf Early	P	2	2.9926
Oat Leaf Early	P	3	2.7128
Oat Leaf Early	P	4	2.92343
Oat Leaf Early	P	5	3.23086
Oat Leaf Early	P	6	3.11597
Oat Leaf Early	P	8	2.97883
Oat Leaf Early	P	9	2.97428
Oat Leaf Early	P	10	3.03963
Oat Leaf Early	P	11	3.3763
Oat Leaf Late	C	1	5.08294
Oat Leaf Late	C	2	5.09939
Oat Leaf Late	C	3	5.33372
Oat Leaf Late	C	4	4.35481
Oat Leaf Late	C	5	5.20133
Oat Leaf Late	C	6	5.01762
Oat Leaf Late	C	8	4.15436
Oat Leaf Late	C	9	5.35911
Oat Leaf Late	C	10	4.83974
Oat Leaf Late	G	1	4.93365
Oat Leaf Late	G	2	4.4565
Oat Leaf Late	G	3	4.95139
Oat Leaf Late	G	4	4.36582
Oat Leaf Late	G	5	4.96299
Oat Leaf Late	G	6	4.89371
Oat Leaf Late	G	8	2.99264
Oat Leaf Late	G	9	5.23766
Oat Leaf Late	G	11	5.3625
Oat Leaf Late	GP	1	4.84834
Oat Leaf Late	GP	2	4.73431
Oat Leaf Late	GP	3	4.79009
Oat Leaf Late	GP	4	5.15204
Oat Leaf Late	GP	5	4.85729
Oat Leaf Late	GP	6	5.63396
Oat Leaf Late	GP	8	5.60147
Oat Leaf Late	GP	9	5.1626
Oat Leaf Late	GP	10	5.30075
Oat Leaf Late	GP	11	5.18992
Oat Leaf Late	P	1	4.83457
Oat Leaf Late	P	2	4.97376
Oat Leaf Late	P	3	4.70398
Oat Leaf Late	P	4	5.14587
Oat Leaf Late	P	5	5.09821
Oat Leaf Late	P	6	5.0012
Oat Leaf Late	P	8	4.94698
Oat Leaf Late	P	9	5.26136
Oat Leaf Late	P	10	4.85998
Oat Leaf Late	P	11	5.16671
Oat Root Early	C	1	4.69962
Oat Root Early	C	2	5.06763
Oat Root Early	C	3	4.66776
Oat Root Early	C	4	4.88943
Oat Root Early	C	5	4.36407
Oat Root Early	C	6	4.84148
Oat Root Early	C	8	4.74233
Oat Root Early	C	9	4.84193
Oat Root Early	C	10	5.02454
Oat Root Early	C	11	5.05099
Oat Root Early	G	1	4.86263
Oat Root Early	G	2	5.44719
Oat Root Early	G	3	4.15002
Oat Root Early	G	4	4.89604
Oat Root Early	G	5	4.60937
Oat Root Early	G	6	4.74945
Oat Root Early	G	8	4.78127
Oat Root Early	G	9	4.87225
Oat Root Early	G	10	4.72929
Oat Root Early	G	11	4.79328
Oat Root Early	GP	1	4.0858
Oat Root Early	GP	2	5.06693
Oat Root Early	GP	3	4.74308
Oat Root Early	GP	4	4.4006
Oat Root Early	GP	5	5.04196
Oat Root Early	GP	6	5.16768
Oat Root Early	GP	8	5.03771
Oat Root Early	GP	9	5.45673
Oat Root Early	GP	10	4.70001
Oat Root Early	GP	11	4.45694
Oat Root Early	P	1	4.65511
Oat Root Early	P	2	4.99603
Oat Root Early	P	3	4.95535
Oat Root Early	P	4	4.85698
Oat Root Early	P	5	5.3577
Oat Root Early	P	8	4.43502
Oat Root Early	P	9	4.68997
Oat Root Early	P	10	5.05928
Oat Root Early	P	11	5.36646
Oat Root Late	C	1	2.65106
Oat Root Late	C	2	2.78964
Oat Root Late	C	3	2.69759
Oat Root Late	C	4	2.7823
Oat Root Late	C	5	2.28713
Oat Root Late	C	6	2.58072
Oat Root Late	C	8	2.85908
Oat Root Late	C	9	2.90069
Oat Root Late	C	10	2.98805
Oat Root Late	C	11	2.48446
Oat Root Late	G	1	2.5724
Oat Root Late	G	2	2.72808
Oat Root Late	G	3	2.5396
Oat Root Late	G	4	2.98814
Oat Root Late	G	5	2.64781
Oat Root Late	G	6	2.81298
Oat Root Late	G	8	2.74302
Oat Root Late	G	9	2.71069
Oat Root Late	G	10	2.71228
Oat Root Late	G	11	2.68432
Oat Root Late	GP	1	2.42411
Oat Root Late	GP	2	2.75917
Oat Root Late	GP	3	3.04796
Oat Root Late	GP	4	2.90376
Oat Root Late	GP	5	3.18957
Oat Root Late	GP	6	2.68659
Oat Root Late	GP	8	2.57821
Oat Root Late	GP	9	3.21235
Oat Root Late	GP	10	3.35452
Oat Root Late	GP	11	2.80557
Oat Root Late	P	1	2.52397
Oat Root Late	P	2	2.638
Oat Root Late	P	3	2.38914
Oat Root Late	P	4	2.63967
Oat Root Late	P	5	3.18206
Oat Root Late	P	6	2.8467
Oat Root Late	P	8	2.39984
Oat Root Late	P	9	2.55188
Oat Root Late	P	10	2.75675
Oat Root Late	P	11	2.7714
Potato Leaf Early	C	1	3.42502
Potato Leaf Early	C	2	3.18106
Potato Leaf Early	C	3	2.85262
Potato Leaf Early	C	4	3.10372
Potato Leaf Early	C	8	3.74878
Potato Leaf Early	C	9	4.21348
Potato Leaf Early	C	10	3.60816
Potato Leaf Early	C	11	3.96876
Potato Leaf Early	G	1	3.81316
Potato Leaf Early	G	2	3.56878
Potato Leaf Early	G	3	3.46604
Potato Leaf Early	G	4	3.67374
Potato Leaf Early	G	5	2.92642
Potato Leaf Early	G	6	3.86294
Potato Leaf Early	G	8	4.23526
Potato Leaf Early	G	9	3.47359
Potato Leaf Early	G	10	4.02264
Potato Leaf Early	G	11	4.05578
Potato Leaf Early	GP	1	3.35241
Potato Leaf Early	GP	2	3.97583
Potato Leaf Early	GP	3	3.09799
Potato Leaf Early	GP	4	3.80214
Potato Leaf Early	GP	5	3.14336
Potato Leaf Early	GP	6	3.93947
Potato Leaf Early	GP	9	4.03764
Potato Leaf Early	GP	10	4.31994
Potato Leaf Early	GP	11	3.80452
Potato Leaf Early	P	1	3.45996
Potato Leaf Early	P	2	3.61557
Potato Leaf Early	P	3	4.14638
Potato Leaf Early	P	4	3.1079
Potato Leaf Early	P	5	3.8244
Potato Leaf Early	P	6	3.68702
Potato Leaf Early	P	8	3.57295
Potato Leaf Early	P	9	4.16016
Potato Leaf Early	P	11	3.50112
Potato Leaf Late	C	1	3.45708
Potato Leaf Late	C	2	3.39984
Potato Leaf Late	C	3	3.66743
Potato Leaf Late	C	4	3.98834
Potato Leaf Late	C	5	4.01884
Potato Leaf Late	C	6	3.65541
Potato Leaf Late	C	8	3.45653
Potato Leaf Late	C	9	3.97568
Potato Leaf Late	C	10	3.47339
Potato Leaf Late	C	11	4.23695
Potato Leaf Late	G	1	3.0657
Potato Leaf Late	G	2	3.35043
Potato Leaf Late	G	3	3.49907
Potato Leaf Late	G	4	3.75994
Potato Leaf Late	G	5	3.88501
Potato Leaf Late	G	6	3.60216
Potato Leaf Late	G	8	3.50881
Potato Leaf Late	G	9	3.4626
Potato Leaf Late	G	10	3.6128
Potato Leaf Late	G	11	3.38819
Potato Leaf Late	GP	1	3.81701
Potato Leaf Late	GP	2	3.26331
Potato Leaf Late	GP	3	3.0539
Potato Leaf Late	GP	4	2.69644
Potato Leaf Late	GP	5	3.18916
Potato Leaf Late	GP	6	3.20095
Potato Leaf Late	GP	8	3.03845
Potato Leaf Late	GP	9	3.34768
Potato Leaf Late	GP	10	2.7536
Potato Leaf Late	GP	11	3.0602
Potato Leaf Late	P	1	2.72139
Potato Leaf Late	P	2	2.68092
Potato Leaf Late	P	3	2.95429
Potato Leaf Late	P	4	2.35609
Potato Leaf Late	P	5	3.02754
Potato Leaf Late	P	6	3.55527
Potato Leaf Late	P	8	2.78425
Potato Leaf Late	P	9	2.87854
Potato Leaf Late	P	10	3.09992
Potato Leaf Late	P	11	2.93416
Potato Root Early	C	1	4.39847
Potato Root Early	C	2	4.12493
Potato Root Early	C	3	4.52645
Potato Root Early	C	4	4.7205
Potato Root Early	C	5	4.6138
Potato Root Early	C	6	4.15951
Potato Root Early	C	8	4.37783
Potato Root Early	C	9	4.31812
Potato Root Early	C	10	4.48922
Potato Root Early	C	11	4.26131
Potato Root Early	G	1	4.26303
Potato Root Early	G	2	4.39215
Potato Root Early	G	3	4.58976
Potato Root Early	G	4	4.79291
Potato Root Early	G	5	4.50198
Potato Root Early	G	6	4.75739
Potato Root Early	G	8	4.45499
Potato Root Early	G	9	4.49975
Potato Root Early	G	10	3.96835
Potato Root Early	G	11	4.36438
Potato Root Early	GP	1	4.51079
Potato Root Early	GP	2	4.50432
Potato Root Early	GP	3	4.14647
Potato Root Early	GP	4	4.42385
Potato Root Early	GP	5	4.43896
Potato Root Early	GP	6	4.14468
Potato Root Early	GP	8	4.5667
Potato Root Early	GP	9	4.20907
Potato Root Early	GP	10	4.66951
Potato Root Early	GP	11	4.58523
Potato Root Early	P	1	4.44967
Potato Root Early	P	2	3.99923
Potato Root Early	P	3	4.82121
Potato Root Early	P	4	4.55247
Potato Root Early	P	5	4.56707
Potato Root Early	P	6	4.95244
Potato Root Early	P	8	4.70156
Potato Root Early	P	9	4.75031
Potato Root Early	P	10	4.70855
Potato Root Early	P	11	4.24309
Potato Root Late	C	1	4.37364
Potato Root Late	C	2	4.85166
Potato Root Late	C	3	4.70382
Potato Root Late	C	4	4.58132
Potato Root Late	C	5	4.88613
Potato Root Late	C	6	4.42715
Potato Root Late	C	8	5.28069
Potato Root Late	C	9	5.17598
Potato Root Late	C	10	5.08647
Potato Root Late	C	11	4.81586
Potato Root Late	G	1	4.78471
Potato Root Late	G	2	4.88988
Potato Root Late	G	3	4.98951
Potato Root Late	G	4	4.76711
Potato Root Late	G	5	5.08752
Potato Root Late	G	6	5.0253
Potato Root Late	G	8	5.03668
Potato Root Late	G	9	4.76453
Potato Root Late	G	10	5.0577
Potato Root Late	G	11	5.20294
Potato Root Late	GP	1	4.69693
Potato Root Late	GP	2	4.83337
Potato Root Late	GP	3	5.01146
Potato Root Late	GP	4	4.36856
Potato Root Late	GP	5	4.87995
Potato Root Late	GP	6	4.77592
Potato Root Late	GP	8	5.26203
Potato Root Late	GP	9	4.70274
Potato Root Late	GP	10	5.03428
Potato Root Late	GP	11	4.8946
Potato Root Late	P	1	4.92782
Potato Root Late	P	2	4.37698
Potato Root Late	P	3	4.59168
Potato Root Late	P	4	4.85803
Potato Root Late	P	5	4.82933
Potato Root Late	P	6	4.96993
Potato Root Late	P	8	4.40204
Potato Root Late	P	9	5.18012
Potato Root Late	P	10	4.5582
Potato Root Late	P	11	5.14892
Potato Tuber Late	C	1	4.26245
Potato Tuber Late	C	2	3.77315
Potato Tuber Late	C	3	4.2052
Potato Tuber Late	C	4	3.93284
Potato Tuber Late	C	5	4.04432
Potato Tuber Late	C	6	4.03481
Potato Tuber Late	C	8	4.52499
Potato Tuber Late	C	9	4.8693
Potato Tuber Late	C	10	4.22776
Potato Tuber Late	C	11	4.12425
Potato Tuber Late	G	1	4.22297
Potato Tuber Late	G	2	4.52429
Potato Tuber Late	G	3	4.35089
Potato Tuber Late	G	4	3.92696
Potato Tuber Late	G	5	3.8568
Potato Tuber Late	G	6	4.22033
Potato Tuber Late	G	8	3.69798
Potato Tuber Late	G	9	4.78653
Potato Tuber Late	G	10	4.89954
Potato Tuber Late	G	11	4.81906
Potato Tuber Late	GP	1	4.00236
Potato Tuber Late	GP	2	3.57369
Potato Tuber Late	GP	3	3.75072
Potato Tuber Late	GP	4	3.55599
Potato Tuber Late	GP	5	3.87058
Potato Tuber Late	GP	6	4.15942
Potato Tuber Late	GP	8	3.85491
Potato Tuber Late	GP	9	3.29531
Potato Tuber Late	GP	10	4.13943
Potato Tuber Late	P	1	3.7156
Potato Tuber Late	P	2	3.52454
Potato Tuber Late	P	3	4.21795
Potato Tuber Late	P	4	4.06538
Potato Tuber Late	P	5	3.80296
Potato Tuber Late	P	6	4.18104
Potato Tuber Late	P	8	3.59762
Potato Tuber Late	P	10	3.88916
Potato Tuber Late	P	11	4.01968

## Sheet: Wilcoxon test results
Sampletype	Group1	Group2	n1	n2	W	p	p.holm	r
Faba bean Leaf Early	C	G	10	8	16	0.034	0.171	0.502625
Faba bean Leaf Early	C	GP	10	10	43	0.631	1	0.118322
Faba bean Leaf Early	C	P	10	10	51	0.971	1	0.0169031
Faba bean Leaf Early	G	GP	8	10	54	0.237	0.948	0.293198
Faba bean Leaf Early	G	P	8	10	65	0.027	0.16	0.523567
Faba bean Leaf Early	GP	P	10	10	57	0.631	1	0.118322
Faba bean Leaf Late	C	G	10	10	58	0.579	1	0.135225
Faba bean Leaf Late	C	GP	10	10	77	0.043	0.26	0.456383
Faba bean Leaf Late	C	P	10	10	74	0.075	0.377	0.405674
Faba bean Leaf Late	G	GP	10	10	66	0.247	0.988	0.270449
Faba bean Leaf Late	G	P	10	10	63	0.353	1	0.21974
Faba bean Leaf Late	GP	P	10	10	43	0.631	1	0.118322
Faba bean Nodule Early	C	G	10	10	35	0.28	1	0.253546
Faba bean Nodule Early	C	GP	10	10	60	0.481	1	0.169031
Faba bean Nodule Early	C	P	10	10	46	0.796	1	0.0676123
Faba bean Nodule Early	G	GP	10	10	81	0.018	0.111	0.523996
Faba bean Nodule Early	G	P	10	10	56	0.684	1	0.101419
Faba bean Nodule Early	GP	P	10	10	37	0.353	1	0.21974
Faba bean Nodule Late	C	G	10	10	62	0.393	1	0.202837
Faba bean Nodule Late	C	GP	10	9	72	0.028	0.167	0.505756
Faba bean Nodule Late	C	P	10	10	71	0.123	0.615	0.354965
Faba bean Nodule Late	G	GP	10	9	54	0.497	1	0.168585
Faba bean Nodule Late	G	P	10	10	60	0.481	1	0.169031
Faba bean Nodule Late	GP	P	9	10	48	0.842	1	0.0561951
Faba bean Root Early	C	G	10	9	58	0.315	1	0.243512
Faba bean Root Early	C	GP	10	10	57	0.631	1	0.118322
Faba bean Root Early	C	P	10	10	62	0.393	1	0.202837
Faba bean Root Early	G	GP	9	10	35	0.447	1	0.187317
Faba bean Root Early	G	P	9	10	43	0.905	1	0.0374634
Faba bean Root Early	GP	P	10	10	62	0.393	1	0.202837
Faba bean Root Late	C	G	10	9	42	0.842	0.842	0.0561951
Faba bean Root Late	C	GP	10	8	65	0.027	0.106	0.523567
Faba bean Root Late	C	P	10	10	63	0.353	0.706	0.21974
Faba bean Root Late	G	GP	9	8	66	0.002	0.015	0.70014
Faba bean Root Late	G	P	9	10	67	0.079	0.237	0.412098
Faba bean Root Late	GP	P	8	10	14	0.02	0.103	0.54451
Oat Leaf Early	C	G	10	10	96	0.00013	0.00078	0.777542
Oat Leaf Early	C	GP	10	10	73	0.089	0.268	0.388771
Oat Leaf Early	C	P	10	10	92	0.000725	0.004	0.70993
Oat Leaf Early	G	GP	10	10	25	0.063	0.252	0.422577
Oat Leaf Early	G	P	10	10	31	0.165	0.33	0.321159
Oat Leaf Early	GP	P	10	10	64	0.315	0.33	0.236643
Oat Leaf Late	C	G	9	9	49	0.489	1	0.176911
Oat Leaf Late	C	GP	9	10	37	0.549	1	0.149854
Oat Leaf Late	C	P	9	10	50	0.72	1	0.0936586
Oat Leaf Late	G	GP	9	10	31	0.278	1	0.262244
Oat Leaf Late	G	P	9	10	33	0.356	1	0.224781
Oat Leaf Late	GP	P	10	10	61	0.436	1	0.185934
Oat Root Early	C	G	10	10	55	0.739	1	0.0845154
Oat Root Early	C	GP	10	10	46	0.796	1	0.0676123
Oat Root Early	C	P	10	9	37	0.549	1	0.149854
Oat Root Early	G	GP	10	10	47	0.853	1	0.0507093
Oat Root Early	G	P	10	9	34	0.4	1	0.206049
Oat Root Early	GP	P	10	9	42	0.842	1	0.0561951
Oat Root Late	C	G	10	10	52	0.912	1	0.0338062
Oat Root Late	C	GP	10	10	32	0.19	0.76	0.304256
Oat Root Late	C	P	10	10	61	0.436	1	0.185934
Oat Root Late	G	GP	10	10	29	0.123	0.615	0.354965
Oat Root Late	G	P	10	10	60	0.481	1	0.169031
Oat Root Late	GP	P	10	10	75	0.063	0.378	0.422577
Potato Leaf Early	C	G	8	10	28	0.315	1	0.251312
Potato Leaf Early	C	GP	8	9	26	0.37	1	0.23338
Potato Leaf Early	C	P	8	9	28	0.481	1	0.186704
Potato Leaf Early	G	GP	10	9	45	1	1	0
Potato Leaf Early	G	P	10	9	48	0.842	1	0.0561951
Potato Leaf Early	GP	P	9	9	44	0.796	1	0.0728456
Potato Leaf Late	C	G	10	10	69	0.165	0.165	0.321159
Potato Leaf Late	C	GP	10	10	94	0.000325	0.002	0.743736
Potato Leaf Late	C	P	10	10	96	0.00013	0.00078	0.777542
Potato Leaf Late	G	GP	10	10	87	0.004	0.012	0.625414
Potato Leaf Late	G	P	10	10	93	0.000487	0.002	0.726833
Potato Leaf Late	GP	P	10	10	75	0.063	0.126	0.422577
Potato Root Early	C	G	10	10	40	0.481	1	0.169031
Potato Root Early	C	GP	10	10	45	0.739	1	0.0845154
Potato Root Early	C	P	10	10	28	0.105	0.535	0.371868
Potato Root Early	G	GP	10	10	53	0.853	1	0.0507093
Potato Root Early	G	P	10	10	36	0.315	1	0.236643
Potato Root Early	GP	P	10	10	27	0.089	0.535	0.388771
Potato Root Late	C	G	10	10	36	0.315	1	0.236643
Potato Root Late	C	GP	10	10	49	0.971	1	0.0169031
Potato Root Late	C	P	10	10	51	0.971	1	0.0169031
Potato Root Late	G	GP	10	10	67	0.218	1	0.287352
Potato Root Late	G	P	10	10	68	0.19	1	0.304256
Potato Root Late	GP	P	10	10	55	0.739	1	0.0845154
Potato Tuber Late	C	G	10	10	42	0.579	0.978	0.135225
Potato Tuber Late	C	GP	10	9	76	0.01	0.05	0.580683
Potato Tuber Late	C	P	10	9	71	0.035	0.105	0.487025
Potato Tuber Late	G	GP	10	9	77	0.008	0.046	0.599415
Potato Tuber Late	G	P	10	9	74	0.017	0.069	0.54322
Potato Tuber Late	GP	P	9	9	32	0.489	0.978	0.176911
