# Supplementary material for: Glyphosate and phosphate treatments in soil differentially affect crop microbiomes depending on species, tissue and growth stage
Source: Sci Rep. 2025 Jul 15;15:25502. doi: 10.1038/s41598-025-11430-y (PMC12263844; doi:10.1038/s41598-025-11430-y)
Supplement: Supplementary file 2 — Supplementary Material 2 [file 41598_2025_11430_MOESM2_ESM.xlsx]

## Sheet: Sheet1
Plant tissue and timepoint	factor	Df	SumOfSqs	F	Pr(>F)	betadisper p value
Faba-bean_Leaf_Early						0.764204
	G	1	0.301656	1.34695	0.068
	P	1	0.411849	1.83898	0.003
	G:P	1	0.332869	1.48632	0.029
	Residual	34	7.61448
Faba-bean_Leaf_Late						0.0473246
	G	1	0.338282	1.28105	0.198
	P	1	0.789087	2.9882	0.002
	G:P	1	0.294974	1.11704	0.309
	Residual	36	9.50642
Faba-bean_Nodule_Early						0.862088
	G	1	0.00577864	0.0392193	0.839
	P	1	0.444742	3.01844	0.092
	G:P	1	0.00433281	0.0294066	0.89
	Residual	36	5.3043
Faba-bean_Nodule_Late						0.53888
	G	1	0.278622	0.943175	0.427
	P	1	0.087781	0.297151	0.8
	G:P	1	0.119058	0.403029	0.711
	Residual	35	10.3393
Faba-bean_Root_Early						0.545836
	G	1	0.157002	0.785071	0.541
	P	1	0.320485	1.60255	0.144
	G:P	1	0.193546	0.967808	0.367
	Residual	35	6.99945
Faba-bean_Root_Late						0.119329
	G	1	0.46432	1.66726	0.032
	P	1	0.514162	1.84623	0.016
	G:P	1	0.318891	1.14506	0.265
	Residual	33	9.19028
Oat_Leaf_Early						0.0650196
	G	1	0.130695	0.718036	0.942
	P	1	0.200358	1.10076	0.264
	G:P	1	0.267524	1.46977	0.03
	Residual	36	6.55264
Oat_Leaf_Late						0.778843
	G	1	0.22952	1.14154	0.202
	P	1	0.187793	0.934005	0.53
	G:P	1	0.202299	1.00615	0.414
	Residual	34	6.8361
Oat_Root_Early						0.612169
	G	1	0.195325	0.935493	0.576
	P	1	0.241432	1.15632	0.191
	G:P	1	0.210378	1.00759	0.399
	Residual	35	7.30779
Oat_Root_Late						0.0989412
	G	1	0.0683533	0.983859	0.444
	P	1	0.128809	1.85404	0.013
	G:P	1	0.0865896	1.24635	0.19
	Residual	36	2.50109
Potato_Leaf_Early						0.91926
	G	1	0.224724	0.806801	0.751
	P	1	0.330893	1.18797	0.176
	G:P	1	0.317467	1.13976	0.233
	Residual	32	8.9132
Potato_Leaf_Late						0.374261
	G	1	0.11463	0.645294	0.835
	P	1	1.55978	8.78055	0.001
	G:P	1	0.15285	0.860447	0.55
	Residual	36	6.39505
Potato_Root_Early						0.768313
	G	1	0.310357	1.75027	0.002
	P	1	0.21157	1.19316	0.145
	G:P	1	0.166199	0.937286	0.605
	Residual	36	6.3835
Potato_Root_Late						0.390294
	G	1	0.2879	1.46282	0.045
	P	1	0.152927	0.777019	0.862
	G:P	1	0.155239	0.788768	0.867
	Residual	36	7.08524
Potato_Tuber_Late						0.399581
	G	1	0.268797	0.917012	0.628
	P	1	1.02122	3.48395	0.001
	G:P	1	0.193854	0.661342	0.983
	Residual	34	9.96616
