# Supplementary material for: Glyphosate and phosphate treatments in soil differentially affect crop microbiomes depending on species, tissue and growth stage
Source: Sci Rep. 2025 Jul 15;15:25502. doi: 10.1038/s41598-025-11430-y (PMC12263844; doi:10.1038/s41598-025-11430-y)
Supplement: Supplementary file 3 — Supplementary Material 3 [file 41598_2025_11430_MOESM3_ESM.xlsx]

## Sheet: Sheet1
plant	part	growth stage	treatment	raw reads mean	raw reads median	raw reads min	raw reads max	raw reads sd	filtered reads mean	filtered reads median	filtered reads min	filtered reads max	filtered reads sd	rarefaction depth	n samples	n samples after rarefaction
Faba bean	Leaf	Early	C	18420.7	16626.5	9319	33470	7691.71	9732	7984.5	4810	20680	5389.42	3648	10	10
Faba bean	Leaf	Early	G	22772.3	23175	3063	33826	8123.36	14192.4	14411.5	2027	21565	5190.2	3648	10	8
Faba bean	Leaf	Early	GP	24450.9	21071.5	6874	46883	13976.5	14834.4	12145.5	4223	27877	8231.9	3648	10	10
Faba bean	Leaf	Early	P	27956.6	26135	18621	51121	10251.1	16983.7	16387	11662	29876	5518.73	3648	10	10
Faba bean	Leaf	Late	C	19201.2	19433.5	11297	23903	4061.96	3747.1	3820	1973	5269	981.913	932	10	10
Faba bean	Leaf	Late	G	26465	24219	14665	47420	10799.4	5670.5	4898.5	3188	12448	2777.7	932	10	10
Faba bean	Leaf	Late	GP	29875.2	25675.5	11478	67452	19044.5	4197.6	3159	1694	9122	2875.53	932	10	10
Faba bean	Leaf	Late	P	13754.4	12880.5	10206	22267	3605.92	1814.8	1694	1240	3075	585.356	932	10	10
Faba bean	Nodule	Early	C	48554.4	49725	35056	60727	7724.07	32742.4	33299	23827	41177	5043.19	23176	10	10
Faba bean	Nodule	Early	G	49326.5	51938.5	34903	61786	10155.4	32638.7	34025.5	23176	40103	6583.72	23176	10	10
Faba bean	Nodule	Early	GP	58363.4	58450	44194	71044	9725.89	38376	39914.5	29961	46766	6343.45	23176	10	10
Faba bean	Nodule	Early	P	52205.6	51887	41135	66759	8744.03	34768.6	34464.5	26019	44032	5907.38	23176	10	10
Faba bean	Nodule	Late	C	59794.5	59695.5	49614	71134	5496.61	9916.5	9776	8298	13251	1498.08	4519	10	10
Faba bean	Nodule	Late	G	53620.4	53346	34197	66242	11061.9	8943.6	8631.5	6745	12166	1587.89	4519	10	10
Faba bean	Nodule	Late	GP	55865.6	56323	45064	64350	6315.35	8991.22	9043	4519	11261	2026.33	4519	9	9
Faba bean	Nodule	Late	P	54173.4	54886	42806	63999	7621.49	9157	8904.5	6064	12303	1978.62	4519	10	10
Faba bean	Root	Early	C	16303	7549	1622	79172	24217.9	7638.8	3910.5	652	35759	10854.6	242	10	10
Faba bean	Root	Early	G	18212.8	8121	4639	90222	27435.9	8850.44	4303	2447	44262	13415.5	242	9	9
Faba bean	Root	Early	GP	7477.8	2830.5	1523	35834	11191.1	4407.8	1902.5	987	18689	6009.78	242	10	10
Faba bean	Root	Early	P	4853.3	1982	1298	28008	8214.09	2978.3	1275.5	777	16260	4731.65	242	10	10
Faba bean	Root	Late	C	56835.8	56100	51068	66786	4855.23	9588.7	9443	7429	11781	1221.77	2150	10	10
Faba bean	Root	Late	G	58484.1	70533	18606	72311	19510.4	9268.22	9535	3962	13708	3126.56	2150	9	9
Faba bean	Root	Late	GP	37520.5	41646	7021	59016	17989.4	4915	4344.5	841	9590	2810.54	2150	10	8
Faba bean	Root	Late	P	48979.8	52168.5	16162	61580	12764.4	5113	5459	2150	6470	1257.91	2150	10	10
Oat	Leaf	Early	C	23422	25037.5	9037	34960	9728.53	11015.8	11773	4043	16628	4393.38	3497	10	10
Oat	Leaf	Early	G	11136.4	8858.5	7514	21366	4447.48	5485.5	4078	3615	10105	2264.86	3497	10	10
Oat	Leaf	Early	GP	26662.6	22855.5	12095	44969	12241.1	12966.5	11936	6346	21904	5557.32	3497	10	10
Oat	Leaf	Early	P	15479.2	14406.5	8487	23559	5035.5	7801.3	7386	4600	12558	2467.68	3497	10	10
Oat	Leaf	Late	C	59318.1	61135	44115	69279	8115.16	26291.8	27268	18412	31383	3642.34	7067	9	9
Oat	Leaf	Late	G	61537.8	64092	15507	87598	22267.4	26865	26888	7067	39338	9642.57	7067	9	9
Oat	Leaf	Late	GP	69390.8	71145	44160	79194	9525.83	30925.5	31633	15905	36571	5810.83	7067	10	10
Oat	Leaf	Late	P	62899	62157.5	53377	77409	7387.91	27504.3	27809	20967	34960	4023.92	7067	10	10
Oat	Root	Early	C	59629.2	60656.5	31852	72497	12669	25737.3	26054.5	15458	32800	4744.88	12724	10	10
Oat	Root	Early	G	55431	54136.5	40565	78403	12419.5	23927.2	23966.5	17875	32666	4751.29	12724	10	10
Oat	Root	Early	GP	68461.7	68021	59729	81711	5997.97	27612.3	27536.5	23501	31757	2694.95	12724	10	10
Oat	Root	Early	P	53282.6	52686	33104	71231	10388.5	22464.3	22606	12724	30430	4818.64	12724	9	9
Oat	Root	Late	C	27885.3	27044	21224	38057	5047.38	15251	15143	11526	19219	2260.57	4254	10	10
Oat	Root	Late	G	23473	25126.5	10856	37103	7912.95	13197.4	14013	6610	20291	4227.2	4254	10	10
Oat	Root	Late	GP	16550.6	13520.5	7232	50601	12493.6	9053.4	7424	4328	26729	6557.74	4254	10	10
Oat	Root	Late	P	18917.5	16054	7782	32433	8899.2	10521.3	8534	4567	17926	4974.01	4254	10	10
Potato	Leaf	Early	C	41118.9	38567.5	27005	64373	12815.6	18826.9	17118	12661	28741	6055.77	4344	8	8
Potato	Leaf	Early	G	31705	32281.5	9080	55261	12063.1	14597	15076.5	4810	26826	5676.76	4344	10	10
Potato	Leaf	Early	GP	49466	37813	24714	83341	20888	22681.9	18340	11957	41244	9741.25	4344	9	9
Potato	Leaf	Early	P	35706.2	35586	20697	49862	11381.3	16829.6	17443	8817	25137	6163.65	4344	9	9
Potato	Leaf	Late	C	48415	48567.5	19092	62057	11541.1	22145.8	23469.5	9983	27500	5622.19	5305	10	10
Potato	Leaf	Late	G	43811.2	44836	12198	61572	14237.8	19712.8	19945	5581	28301	6291.31	5305	10	10
Potato	Leaf	Late	GP	62096.4	60836	44231	79300	12122.6	11340.2	11985.5	7100	14319	2646.3	5305	10	10
Potato	Leaf	Late	P	68325.9	68581.5	52335	83433	9814.74	11646.6	11386.5	8126	16245	2672.99	5305	10	10
Potato	Root	Early	C	30196.1	29974.5	24557	38673	4462.23	12754.8	12507.5	10462	16299	1697.09	9886	10	10
Potato	Root	Early	G	45434.1	53059.5	24454	63926	14994.4	17840.7	19664	9886	24035	5726.03	9886	10	10
Potato	Root	Early	GP	47895.7	48269.5	28882	72217	13907	19524.2	19449	11388	29843	5943.92	9886	10	10
Potato	Root	Early	P	56921.2	58505	31093	77459	13877.2	22615.9	23112.5	12751	30300	5991.79	9886	10	10
Potato	Root	Late	C	59938.4	60235.5	46405	66958	5993.85	25175.4	24733	19164	32780	3505.54	15256	10	10
Potato	Root	Late	G	54791	53790.5	43768	68405	8570.81	25061.9	24972.5	20753	30412	2989.04	15256	10	10
Potato	Root	Late	GP	55489.1	56551	40198	64398	6349.87	24906.1	25631	15256	28636	3860.13	15256	10	10
Potato	Root	Late	P	51204.6	50474.5	42222	60755	5266.95	22347.6	21555	19016	28260	2738.21	15256	10	10
Potato	Tuber	Late	C	32707.7	32360	22362	42693	7472.97	15067.4	14964.5	11231	18932	2819.06	3461	10	10
Potato	Tuber	Late	G	35207.4	30873	12716	59336	14762.2	16093.5	15878.5	4366	26403	6968.35	3461	10	10
Potato	Tuber	Late	GP	41866.9	43736	26112	53386	8268.83	6584.33	6613	5486	7906	998.399	3461	9	9
Potato	Tuber	Late	P	43294.1	50891.5	78	64249	20474.4	6620.7	7050	3	10823	3085.86	3461	10	9
