# Supplementary material for: Glyphosate and phosphate treatments in soil differentially affect crop microbiomes depending on species, tissue and growth stage
Source: Sci Rep. 2025 Jul 15;15:25502. doi: 10.1038/s41598-025-11430-y (PMC12263844; doi:10.1038/s41598-025-11430-y)
Supplement: Supplementary file 5 — Supplementary Material 5 [file 41598_2025_11430_MOESM5_ESM.xlsx]

## Sheet: Sheet1
Sample type	Taxa	Comparison	Mean abundace first (%)	Mean abundance second (%)	Estimator agreement	p value ALDEx2	p value ANCOM-BC2	p value ZicoSeq	p value dacomp	p value eBay	n first	n second
Faba bean Leaf Early	Species: Allorhizobium-Neorhizobium-Pararhizobium-Rhizobium rhizogenes ASV_2	C vs. P	0.1	13.3	4	1.14171e-05	0.0830802	0.00252525	0.0231396	0.00146139	10	10
Faba bean Leaf Early	Species: Allorhizobium-Neorhizobium-Pararhizobium-Rhizobium rhizogenes ASV_2	P vs. G	13.3	0.2	5	0.0079739	0.0411939	0.030303	0.0244436	0.00626171	10	8
Faba bean Leaf Early	Species: Allorhizobium-Neorhizobium-Pararhizobium-Rhizobium rhizogenes ASV_2	P vs. GP	13.3	0.9	5	0.0329999	0.0498809	0.0454545	0.0481971	0.00606205	10	10
Faba bean Leaf Early	Species: Brucella melitensis ASV_1	C vs. P	0	1.9	4	0.0189876	1	0.00252525	0.0231396	0.0328812	10	10
Faba bean Leaf Late	Species: Caldalkalibacillus thermarum ASV_391	C vs. GP	2.4	0	3	0.0321519	1	0.00252525	NA	0.0272792	10	10
Faba bean Leaf Late	Species: Stenotrophomonas maltophilia ASV_3	C vs. P	3.1	12.5	3	0.00937159	0.336101	0.003367	NA	0.00822707	10	10
Faba bean Leaf Late	Species: Stenotrophomonas maltophilia ASV_3	P vs. G	12.5	3.2	4	0.0348139	0.648512	0.030303	0.02997	0.0311871	10	10
Potato Leaf Late	Family: Xanthobacteraceae ASV_65	C vs. P	0.6	0	3	0.552418	0.00323528	0.046252	0.0750581	0.0267796	10	10
Potato Leaf Late	Family: Xanthobacteraceae ASV_65	G vs. GP	0.6	0	3	0.0935411	1	0.0279263	0.0262529	0.00657624	10	10
Potato Leaf Late	Family: Xanthobacteraceae ASV_65	P vs. G	0	0.6	4	0.147142	0.00489202	0.0265152	0.0396678	0.0118129	10	10
Potato Leaf Late	Genus: Allorhizobium-Neorhizobium-Pararhizobium-Rhizobium ASV_5	C vs. GP	2.9	0.1	3	0.230447	0.0163204	0.0543901	0.0103665	0.0204594	10	10
Potato Leaf Late	Genus: Allorhizobium-Neorhizobium-Pararhizobium-Rhizobium ASV_5	C vs. P	2.9	0.2	3	0.480881	0.0146438	0.0821549	0.0232323	0.0267796	10	10
Potato Leaf Late	Genus: Bacillus ASV_37	C vs. GP	0.7	0	3	0.288327	1	0.0193603	0.0241886	0.00694159	10	10
Potato Leaf Late	Genus: Bacillus ASV_37	C vs. P	0.7	0	3	0.59186	0.195214	0.037518	0.0243939	0.014402	10	10
Potato Leaf Late	Genus: Bacillus ASV_37	G vs. GP	0.4	0	3	0.254161	1	0.0279263	0.0360977	0.00753176	10	10
Potato Leaf Late	Genus: Halomonas ASV_34	C vs. GP	0.4	0	4	0.0732914	0.00140988	0.010101	0.0165864	0.0141755	10	10
Potato Leaf Late	Genus: Halomonas ASV_34	G vs. GP	0.4	0	3	0.0768819	0.0613916	0.0113636	0.00802172	0.00657624	10	10
Potato Leaf Late	Genus: Hymenobacter ASV_115	G vs. GP	0.7	3.9	4	0.00983411	0.257809	0.0113636	0.0120326	0.017628	10	10
Potato Leaf Late	Genus: Hymenobacter ASV_350	C vs. GP	0.1	0.7	3	0.0354043	0.45864	0.0117845	0.0241886	0.0804138	10	10
Potato Leaf Late	Genus: Hymenobacter ASV_60	C vs. GP	1.1	3.7	3	0.00311401	0.330187	0.036075	0.359373	0.017628	10	10
Potato Leaf Late	Genus: Hymenobacter ASV_60	G vs. GP	1.4	3.7	3	0.0251387	0.416201	0.0220386	0.044428	0.0646664	10	10
Potato Leaf Late	Genus: Pseudomonas ASV_22	C vs. GP	2.1	0	3	0.173675	1	0.0193603	0.0255176	0.0139876	10	10
Potato Leaf Late	Genus: Pseudomonas ASV_22	C vs. P	2.1	0	3	0.327918	1	0.0244108	0.0243939	0.0108792	10	10
Potato Leaf Late	Genus: Pseudomonas ASV_22	G vs. GP	2.1	0	4	0.00165738	1	0.010101	0.00802172	0.000730693	10	10
Potato Leaf Late	Genus: Pseudomonas ASV_22	P vs. G	0	2.1	4	0.000403404	1	0.010101	0.0231396	0.00146139	10	10
Potato Leaf Late	Genus: Pseudomonas ASV_41	C vs. GP	2	0	3	0.179601	1	0.0207962	0.0241886	0.0169277	10	10
Potato Leaf Late	Genus: Pseudomonas ASV_41	C vs. P	2	0	3	0.261215	1	0.0244108	0.0258723	0.0121485	10	10
Potato Leaf Late	Species: Bacillus halodurans ASV_14	C vs. GP	0.8	0.2	3	0.532883	0.119863	0.0207962	0.0236949	0.0463709	10	10
Potato Leaf Late	Species: Bacillus halodurans ASV_16	C vs. GP	0.5	0	3	0.230019	1	0.0117845	0.0241886	0.017628	10	10
Potato Leaf Late	Species: Bacillus halodurans ASV_16	G vs. GP	0.8	0	3	0.240257	1	0.0220386	0.0262529	0.00657624	10	10
Potato Leaf Late	Species: Caldalkalibacillus thermarum ASV_11	C vs. GP	1.1	0	4	0.0312948	1	0.010101	0.0103665	0.0131525	10	10
Potato Leaf Late	Species: Caldalkalibacillus thermarum ASV_11	C vs. P	1.1	0	4	0.103692	0.00323528	0.003367	0.0232323	0.0108792	10	10
Potato Leaf Late	Species: Caldalkalibacillus thermarum ASV_11	G vs. GP	1	0	4	0.0178633	1	0.010101	0.00802172	0.000730693	10	10
Potato Leaf Late	Species: Caldalkalibacillus thermarum ASV_11	P vs. G	0	1	3	0.0875424	0.0879149	0.012987	0.0396678	0.00626309	10	10
Potato Leaf Late	Species: Methylobacterium-Methylorubrum adhaesivum ASV_160	C vs. GP	2	0.2	3	0.0739456	0.866257	0.0117845	0.0103665	0.00694159	10	10
Potato Leaf Late	Species: Methylobacterium-Methylorubrum adhaesivum ASV_160	C vs. P	2	0	4	0.0342903	1	0.00252525	0.0135522	0.00145056	10	10
Potato Leaf Late	Species: Methylobacterium-Methylorubrum adhaesivum ASV_160	G vs. GP	1.7	0.2	3	0.0678658	1	0.010101	0.0213913	0.0215961	10	10
Potato Leaf Late	Species: Methylobacterium-Methylorubrum adhaesivum ASV_160	P vs. G	0	1.7	4	0.0111895	1	0.00505051	0.0231396	0.00555327	10	10
Potato Leaf Late	Species: Methylobacterium-Methylorubrum adhaesivum ASV_77	G vs. GP	3.2	0	3	0.0711128	1	0.010101	0.0120326	0.00753176	10	10
Potato Leaf Late	Species: Oceanobacillus limi ASV_21	C vs. GP	0.5	0	3	0.205856	1	0.0193603	0.0241886	0.0384832	10	10
Potato Leaf Late	Species: Oceanobacillus limi ASV_21	G vs. GP	0.5	0	4	0.0327214	1	0.010101	0.00802172	0.00116911	10	10
Potato Leaf Late	Species: Rhodococcus erythropolis ASV_43	C vs. GP	1.2	0	4	0.0936075	0.00393698	0.0207962	0.0207331	0.0141755	10	10
Potato Leaf Late	Species: Rhodococcus erythropolis ASV_43	C vs. P	1.2	0	4	0.203234	0.00905921	0.0244108	0.0135522	0.0108792	10	10
Potato Leaf Late	Species: Rhodococcus erythropolis ASV_43	G vs. GP	1.2	0	4	0.00651198	0.154947	0.0280584	0.00802172	0.000730693	10	10
Potato Leaf Late	Species: Rhodococcus erythropolis ASV_43	P vs. G	0	1.2	4	0.0103372	0.102077	0.0265152	0.0231396	0.00511485	10	10
Potato Leaf Late	Species: Sphingomonas faeni ASV_9	C vs. GP	3.1	13.1	3	0.00197516	0.0537712	0.0117845	NA	0.00694159	10	10
Potato Leaf Late	Species: Sphingomonas faeni ASV_9	C vs. P	3.1	14.8	5	0.00192086	0.0354084	0.00252525	0.0135522	0.00507697	10	10
Potato Leaf Late	Species: Sphingomonas faeni ASV_9	G vs. GP	3.7	13.1	3	6.85025e-05	0.11664	0.010101	0.15959	0.000730693	10	10
Potato Leaf Late	Species: Sphingomonas faeni ASV_9	P vs. G	14.8	3.7	4	0.00624705	0.15616	0.012987	0.0231396	0.0082203	10	10
Potato Leaf Late	Species: Stenotrophomonas maltophilia ASV_3	C vs. GP	7.1	0.2	4	0.0573321	0.00341691	0.0207962	0.0103665	0.00694159	10	10
Potato Leaf Late	Species: Stenotrophomonas maltophilia ASV_3	C vs. P	7.1	0.2	4	0.146191	0.00323528	0.0244108	0.0232323	0.0108792	10	10
Potato Leaf Late	Species: Stenotrophomonas maltophilia ASV_3	G vs. GP	6.5	0.2	5	0.0385668	0.0473043	0.0279263	0.00802172	0.00292277	10	10
Potato Leaf Late	Species: Stenotrophomonas maltophilia ASV_3	P vs. G	0.2	6.5	4	0.0761138	0.00568362	0.0265152	0.0396678	0.00555327	10	10
Potato Tuber Late	Genus: Pseudomonas ASV_22	C vs. GP	2.3	0	4	0.00620802	1	0.00252525	0.0245632	0.0062569	10	9
Potato Tuber Late	Genus: Pseudomonas ASV_22	C vs. P	2.3	0	4	0.00614899	1	0.00505051	0.00981567	0.00316093	10	9
Potato Tuber Late	Genus: Pseudomonas ASV_22	G vs. GP	2.5	0	4	0.00633022	1	0.00505051	0.0401315	0.0062569	10	9
Potato Tuber Late	Genus: Pseudomonas ASV_22	P vs. G	0	2.5	4	0	1	0.00505051	0.0283456	0.0031501	9	10
Potato Tuber Late	Species: Caldalkalibacillus thermarum ASV_11	C vs. GP	0.6	0	3	0.191339	1	0.00252525	0.0245632	0.0062569	10	9
Potato Tuber Late	Species: Pedobacter heparinus ASV_54	C vs. P	2.7	0.1	5	0.0166196	0.00250759	0.010101	0.00981567	0.00316093	10	9
Potato Tuber Late	Species: Pedobacter heparinus ASV_54	P vs. G	0.1	2.3	4	0.0340137	0.0745523	0.016835	0.0283456	0.0031501	9	10
Potato Tuber Late	Species: Rhodococcus erythropolis ASV_43	C vs. P	0.7	0	3	0.0519314	0.128156	0.010101	0.00981567	0.00421457	10	9
